# Supplementary material for: Cross-cultural adaptation and psychometric assessment of a Brazilian-Portuguese version of the Resident Questionnaire
Source: PLoS One. 2018 Sep 4;13(9):e0203531. doi: 10.1371/journal.pone.0203531 (PMC6122823; doi:10.1371/journal.pone.0203531)
Supplement: S3 File — (XLSX) [file pone.0203531.s003.xlsx]

## Sheet: MinimalDataSet
Participante	Sexo	Idade	Estado_Civil	Total_SE	Total_SCT	Total_SAA	HorasSemanais	Total_PHQ	Total_COP	Total_CON	Total_EE_ISB
S01	0	27	1	3.18	2.38	3	90	6	19	15	10
S02	0	24	0	2.82	2.13	2.67	80	6	15	18	17
S03	0	24	0	3.91	2.63	2.33	80	6	13	16	9
S04	0	27	0	3.27	2.5	2.89	85	9	20	20	14
S05	1	27	1	4.73	1.75	2.22	70	22	9	24	19
S06	1	25	1	4.36	1.5	2.44	80	21	15	21	16
S07	0	24	1	3.45	2.63	3.67	80	10	22	13	6
S08	1	24	0	3.82	2.75	2.67	72	15	19	11	15
S09	0	31	1	3.18	2.5	3.33	60	10	17	15	7
S10	0	30	1	2.73	1.75	2.44	90	13	16	19	19
S11	0	27	0	2.91	3.25	3.44	60	5	28	6	10
S12	0	28	1	3.73	2.25	2.22	70	5	18	13	8
S13	1	24	0	2.73	3.88	3.33	80	13	27	2	10
S14	0	26	0	2.82	3.63	2.78	60	9	16	11	12
S15	0	28	0	3.27	3.38	3.11	60	14	20	6	15
S16	0	32	1	2.18	2.88	2.67	72	7	19	13	4
S17	0	26	0	3.73	1.75	3.11	75	13	19	9	15
S18	0	26	0	2.64	3.25	3.89	75	5	29	1	14
S19	0	25	0	3	1.38	2.56	72	6	14	15	17
S20	1	23	0	4.73	2.38	2.89	75	27	20	16	20
S21	1	25	0	3.18	1.88	3.89	80	10	26	16	13
S22	1	26	0	2.91	2.38	2.44	90	7	21	14	10
S23	0	27	0	2.82	2.88	3.78	80	8	19	13	15
S24	1	28	0	3.82	1.88	4	80	18	28	17	18
S25	1	23	0	4	1.88	3	84	11	18	11	12
S26	1	25	0	3.91	2.38	3	60	13	16	20	16
S27	0	29	1	3.91	2	4.22	75	12	21	15	14
S28	1	27	1	4.09	3	4.56	60	9	28	9	9
S29	1	26	0	3.91	2.38	2.78	66	15	20	17	14
S30	1	25	0	2.82	3.25	3.22	70	7	23	19	14
S31	1	25	0	3.18	2	3.22	70	8	24	15	14
S32	0	29	1	2.91	2.38	2.78	60	6	19	13	8
S33	0	27	0	4.36	1.88	3	70	22	17	19	17
S34	0	31	0	3.55	2.13	3.11	80	9	18	21	14
S35	1	27	0	4.27	4.25	2.44	56	11	14	21	14
S36	1	30	0	2.73	3.25	2	60	3	24	8	10
S37	0	30	0	2.18	3.25	1.89	60	4	21	9	7
S38	0	28	1	3.64	2.5	2.11	40	10	13	17	13
S39	0	31	0	4	2	1.67	70	6	20	15	13
S40	0	25	0	2.82	3.25	2.89	50	0	16	16	10
S41	0	32	0	3.64	2.13	1.22	50	11	8	21	19
S42	0	32	0	3.73	2	2	10	12	8	24	12
S43	0	26	0	3.36	3	3.33	60	10	23	14	10
S44	0	28	0	2.73	3.13	2.67	60	3	21	16	8
S45	1	26	0	1.82	3.25	3.89	60	1	26	8	2
S46	1	37	0	4	1.38	1.67	70	8	12	22	11
S47	0	30	0	3.91	3.13	3.22	60	6	21	14	16
S48	1	26	0	3.27	3.25	2.89	60	5	20	15	11
S49	1	25	0	3.64	3.75	2.56	60	11	20	9	17
S50	1	25	0	3.18	3.88	3.44	60	4	28	7	12
S51	0	25	0	3.18	3	3.22	70	10	24	14	15
S52	0	25	0	4.55	1.38	1.33	95	17	11	25	19
S53	1	26	1	4.36	2.75	3.56	70	17	20	16	19
S54	0	27	0	3.55	2.75	3.89	60	13	24	11	15
S55	0	28	0	4.36	1.5	2.11	100	22	7	27	19
S56	1	29	0	3.91	1.88	2.78	80	10	15	20	17
S57	0	28	0	2.55	3	3.89	60	4	24	13	6
S58	0	24	0	3.55	2.75	3	70	9	22	15	14
S59	1	27	0	3	2	2.67	60	8	19	14	13
S60	0	25	0	3.09	3.63	3.33	55	7	21	11	8
S61	0	27	0	3.64	2	3.11	60	10	16	21	10
S62	0	26	1	4.36	2.38	2.44	96	11	24	13	13
S63	0	29	0	3.27	2.75	2.89	50	7	15	9	0
S64	1	28	0	3.18	2.38	1.56	58	7	18	12	13
S65	0	28	0	1.73	3.63	3.44	60	0	22	10	4
S66	0	26	0	1.73	2.88	2.89	60	4	21	15	7
S67	1	27	0	4	2.75	3.22	60	13	23	14	17
S68	0	25	0	3.55	3.13	3.11	60	8	24	10	9
S69	1	27	0	2.18	3.63	3	60	0	27	10	9
S70	0	27	0	2.27	3.88	2.89	50	3	23	9	5
S71	1	28	1	3.36	2.63	2.89	70	6	20	17	11
S72	0	31	0	3.36	2.25	3.33	70	6	25	8	11
S73	1	24	1	2.45	2.75	2.44	70	3	19	17	4
S74	1	25	0	4.27	1.75	2.22	78	10	23	13	14
S75	0	26	0	4.09	2.5	1.78	65	11	15	24	10
S76	1	27	0	4.91	1.38	1.56	75	27	11	28	20
S77	1	25	0	3	2.63	2.78	80	7	20	11	15
S78	1	30	0	2.73	2.5	2.22	55	7	23	10	13
S79	0	27	0	2.91	2.88	3.33	40	13	16	16	16
S80	0	27	0	2.73	3	3.11	50	7	21	13	12
S81	1	28	0	4.73	3.13	2.78	40	18	20	16	14
S82	0	25	0	4.64	3.25	2.78	50	16	18	17	7
S83	1	27	1	3.73	1.63	2.22	45	11	24	5	12
S84	1	27	0	2.55	3.88	3.11	40	5	24	15	14
S85	0	28	0	2.45	2.63	1.78	50	6	19	15	12
S86	1	28	1	3.18	2.25	3.89	80	13	24	17	16
S87	1	28	0	2.55	2.5	3.56	80	3	25	9	5
S88	1	24	0	3.27	2.63	2.44	90	6	16	19	10
S89	0	28	0	3.73	3.63	3.33	60	8	24	8	6
S90	1	27	0	3.09	2.25	2.67	60	12	29	11	15
S91	1	24	0	3.73	2.13	2.22	95	20	16	20	15
S92	0	27	0	4	1.75	2.33	100	13	15	16	17
S93	0	28	0	2.45	3.38	3.56	75	8	20	15	7
S94	1	27	0	3.73	2.75	2.56	60	6	17	20	12
S95	1	24	0	3.09	3.38	3	60	4	18	13	11
S96	1	26	0	3.82	1.88	2.67	75	12	19	16	17
S97	0	27	0	3.45	1.38	2	75	6	14	24	13
S98	0	26	0	3.45	3	2.44	50	13	21	19	14
S99	1	25	0	3.27	1.88	2.78	60	10	17	23	16
S100	0	27	0	3.91	2.13	2.56	70	12	14	19	13
S101	0	26	0	3.55	2.13	2.11	80	11	12	19	13
S102	0	25	0	2.09	4.5	3.22	50	5	28	8	8
S103	1	26	0	1.55	4.25	3.11	40	20	30	9	8
S104	1	29	0	3.82	2.75	2.78	60	14	18	9	16
S105	0	26	1	3.36	2.5	3.33	60	26	19	11	14
S106	0	25	0	3.55	2.63	3.56	80	10	19	11	11
S107	1	29	0	3.36	1.75	2.33	90	19	15	18	11
S108	1	28	0	3.18	2.38	3.33	100	5	19	15	16
S109	0	28	1	4.73	3	3.22	120	19	22	17	19
S110	0	28	1	2.64	2.88	2.44	89	5	20	10	10
S111	1	27	0	3.64	2.63	2	72	15	14	17	15
S112	1	29	0	2.55	2.38	3	68	6	19	13	11
S113	0	27	0	3	3.25	2.44	80	16	21	19	15
S114	0	39	1	3.18	4	2.44	60	5	18	8	11
S115	0	28	1	4	3.75	3.44	60	13	19	17	11
S116	1	24	0	2.45	3.38	3.11	60	7	23	15	10
S117	1	27	0	3.82	2.88	3.22	100	8	24	19	13
S118	0	28	0	3.27	3.63	3.11	60	14	15	12	6
S119	0	28	0	4.45	2.63	2.11	60	14	16	17	18
S120	1	28	0	4	1.88	3.56	60	11	21	11	15
S121	1	26	0	3.64	3.5	3.89	70	5	17	13	10
S122	1	24	0	3.73	2.38	2.67	70	12	18	12	12
S123	0	29	1	3.09	2	3.33	75	12	24	13	16
S124	0	26	0	2.55	2.38	2.44	70	2	15	4	1
S125	0	25	0	3.09	2.38	3.33	60	7	17	8	11
S126	0	31	0	3.45	3.63	3.56	60	6	23	14	9
S127	1	29	0	2.09	5	3.22	60	2	22	12	8
S128	0	26	0	4.45	4.25	3.11	60	12	22	9	16
S129	0	33	1	3.45	4.38	3.89	75	7	24	11	17
S130	0	26	0	2.09	3.25	3	60	2	26	11	8
S131	0	25	0	3.73	3.5	3.22	40	7	16	13	13
S132	0	28	1	3.55	2	2.78	100	9	19	21	13
S133	0	27	0	4.36	2.13	1	50	8	11	23	13
S134	0	31	1	3	2.75	3.44	60	2	22	15	7
S135	1	31	0	2.45	3.5	3.11	70	3	23	11	8
S136	0	26	0	2.73	4	3	60	3	24	13	7
S137	1	26	0	3.18	2.25	4.22	76	11	25	19	13
S138	1	29	0	4.55	1.75	2	70	13	19	14	12
S139	0	29	0	3.55	2.88	3.11	70	11	22	13	9
S140	1	28	1	3.45	3	1.11	40	11	20	13	10
S141	0	29	0	2.36	3.88	3.56	60	1	24	11	11
S142	0	29	1	2	3.75	3.11	60	5	30	2	3
S143	1	32	1	3.73	2.38	2.67	70	12	21	16	0
S144	1	31	1	3.55	2.25	3	70	9	21	11	14
S145	0	26	0	2.91	3.13	2.44	40	5	15	19	15
S146	0	27	0	2.64	2.5	2.78	55	9	22	14	12
S147	0	35	0	3	3.38	3.67	55	5	24	8	10
S148	1	43	1	4.27	1.38	2.78	50	25	13	25	19
S149	0	31	1	3.55	4.13	2.11	45	3	17	28	18
S150	1	29	0	4.36	1.25	1.56	75	19	14	18	16
S151	1	27	0	4.64	2.25	3.11	75	16	19	12	19
S152	1	28	0	3.91	3	1.44	80	10	9	20	12
S153	0	27	0	2.91	4	2.78	60	7	15	16	17
S154	0	30	1	3.73	1.75	2.11	70	2	8	16	10
S155	0	27	0	2.09	3.63	2.44	60	3	14	15	4
S156	1	30	0	3.73	5	1.56	60	15	22	11	11
S157	1	25	0	5	1.5	2.67	60	25	14	22	20
S158	1	27	0	3	1.38	2.11	60	15	23	20	11
S159	1	27	0	2.09	5	3.56	56	9	27	8	10
S160	0	31	0	2.91	4.38	1.56	50	1	21	13	8
S161	1	27	1	4.45	2.38	4	60	11	18	20	15
S162	1	28	0	3.73	4	3.11	40	9	20	11	16
S163	0	28	0	3	2.63	1.78	50	5	14	14	10
S164	0	27	1	3.36	2.63	2.22	60	9	12	14	14
S165	0	27	0	1.73	4.63	3.22	60	1	27	4	2
S166	1	26	0	4.36	2.63	2.44	70	14	14	18	12
S167	1	27	0	4.36	1.88	2.56	90	18	8	18	17
S168	1	30	1	4.82	2.13	2.78	70	16	11	20	20
S169	0	31	0	4.45	1.63	2.11	60	10	4	26	8
S170	0	31	0	3	2.75	3.56	80	8	21	15	15
S171	1	32	0	4.73	2.75	3.22	50	19	18	20	19
S172	0	28	0	1.82	3.13	4	60	0	26	10	6
S173	1	29	0	4.27	1.88	2.78	80	21	21	15	20
S174	1	28	1	3.36	2.25	3	80	11	22	13	12
S175	1	25	0	4.27	1.75	2.78	100	3	13	18	9
S176	0	28	0	4.09	1.38	1.56	110	12	14	22	12
S177	0	24	1	4	1.63	2.44	120	5	21	11	10
S178	0	28	0	1.82	3	3.11	60	1	23	10	2
S179	1	25	0	2.55	2.63	3.33	60	5	22	11	15
S180	1	25	0	4.82	1.25	1.56	75	16	11	24	20
S181	1	28	0	4.64	2.13	2.78	100	15	16	16	8
S182	0	25	0	4.27	3.13	3	60	7	19	14	16
S183	0	26	0	4.18	1.5	1	72	16	6	28	19
S184	0	27	0	2.73	3	1.56	60	1	5	28	0
S185	0	25	0	3.09	3.38	3.44	50	7	23	8	15
S186	0	27	0	3.55	1.5	2.44	90	6	15	23	13
S187	0	32	1	3.64	2.25	2.67	100	3	13	29	10
S188	0	29	1	4.64	2.25	2.11	80	21	11	24	20
S189	1	29	1	4.64	2.63	3.67	68	11	15	7	12
S190	1	27	0	4.45	3.25	1.89	60	14	14	15	17
S191	0	27	0	4.36	2.5	2.11	66	10	15	21	18
S192	0	26	0	4.55	2.38	3	72	9	24	19	13
S193	1	26	0	2.09	4.25	4.33	50	1	25	12	8
S194	1	25	0	1.64	3.88	2.56	45	0	18	15	2
S195	1	29	0	4.09	2.88	2.78	60	14	18	9	16
S196	0	30	0	3.73	2.13	2.67	62	8	19	13	18
S197	0	29	0	3.64	1.88	2.44	60	3	21	15	10
S198	1	26	0	3	3	3	62	3	21	11	11
S199	0	32	1	2.45	2.88	2.33	60	8	18	11	7
S200	1	28	0	4.82	1.38	1.56	80	10	12	25	13
S201	0	28	0	4.91	1	2.33	60	17	17	26	16
S202	1	27	0	4.27	2.63	3.22		17	17	25	14
S203	1	31	0	4.55	2.63	2.11	70	9	19	29	18
S204	1	28	0	3.55	2.75	2.89	0	6	26	8	11
S205	0	32	1	1.09	4.38	3.56	60	0	27	8	5
S206	1	28	0	2	4.25	5	45	2	30	6	3
S207	1	29	0	2	4.25	3.67	60	6	32	2	5
S208	1	28	0	2.18	3.88	3.78	40	4	23	8	4
S209	1	26	0	3.55	4.63	4.78	60	19	30	8	10
S210	1	27	1	4.82	1.75	2.22	90	19	9	26	20
S211	1	30	0	4.27	2.25	4.22	60	8	21	22	14
S212	1	27	0	2.45	4	4.44	60	7	25	9	17
S213	1	28	0	2.64	3.5	3.22	85	11	17	22	11
S214	0	30	0	3.18	2.75	2.89	40	2	19	11	8
S215	1	28	0	3.45	3.13	3.67	60	10	20	10	12
S216	1	25	0	3.45	2.5	2.11	70	13	21	16	15
S217	1	29	0	2	3.25	3.44	40	5	19	16	11
S218	1	31	0	4.91	2.88	2.78	60	11	14	24	13
S219	1	28	0	2.09	4.5	3.67	60	5	27	9	10
S220	0	28	1	3.91	2.13	3.22	65	6	19	10	12
S221	1	27	0	4.64	1.38	3.44	90	17	24	12	18
S222	1	28	0	3.45	2.63	2.56	80	7	22	15	12
S223	1	28	0	5	1.25	2	60	24	15	20	19
S224	1	27	1	3.09	2.63	2.67	40	10	20	11	15
S225	0	28	0	3.64	1.5	2.89	100	12	22	21	11
S226	0	27	0	2.27	2.88	3.22	60	7	16	16	5
S227	1	31	0	3.27	2.5	3	60	12	28	15	18
S228	1	27	1	2	2.88	4.33	70	5	31	5	10
S229	1	29	1	3.27	1.88	3	84	7	19	18	10
S230	1	28	0	1.36	4.5	4.22	50	2	28	9	3
S231	1	28	1	3.45	2.63	3	80	5	18	13	12
S232	0	30	0	4.82	1.38	1.89	80	22	15	26	20
S233	0	26	1	3.45	1.5	3.44	80	5	23	17	7
S234	0	26	0	3.45	2.88	2.56	80	6	16	24	16
S235	1	29	0	3.18	2.13	3	70	7	18	14	11
S236	0	31	1	3	1.88	2.33	60	4	13	16	11
S237	1	30	0	5	2	3.67	40	19	16	13	14
S238	1	28	0	2.55	2.38	3.56	0	7	26	15	5
S239	0	29	1	3.64	1.38	3	80	13	15	13	11
S240	0	30	1	3.09	3.63	3.22	65	10	22	14	12
S241	1	28	0	3	3.63	3.33	40	10	24	13	12
S242	0	26	0	2.82	3.13	3.33	70	7	22	12	8
S243	0	28	0	4.73	2.88	3.22	90	10	22	15	13
S244	1	28	0	3.36	2.63	3.67	60	3	22	11	8
S245	1	29	0	1.91	3	4.33	60	2	31	5	9
S246	1	30	0	3.36	3.38	3.78	60	11	25	11	7
S247	0	28	0	1.82	3	4.33	60	2	22	4	4
S248	0	30	1	3.36	1.88	2.89	60	7	22	11	12
S249	0	30	0	2.36	5	3.67	60	4	25	4	3
S250	1	30	0	3.27	3.75	4	50	17	29	8	12
S251	0	31	0	2.55	4	2.56	50	7	17	10	9
S252	1	30	0	3.27	2.25	2.78	0	12	15	20	10
S253	1	31	1	4	2.13	3.67	60	4	24	15	7
S254	1	30	1	3.64	2.75	3.33	60	12	20	13	7
S255	1	28	0	4	3.88	4.56	60	16	27	11	16
S256	1	32	1	2.18	4.5	4.22	30	4	24	7	8
S257	1	28	1	4.55	1.5	2		20	10	25	15
S258	1	30	1	4.27	1.5	3.56	80	12	21	16	18
S259	1	30	0	2.73	1.63	2.89	72	8	20	18	9
S260	1	28	0	3.45	3.75	3.67	70	5	14	12	13
S261	1	29	0	4.18	3.63	3.56	60	10	22	28	18
S262	0	31	1	2.64	3.88	3.89	60	1	26	13	5
S263	1	29	0	2.27	3.38	3	60	5	24	11	9
S264	0	36	1	4.27	2.5	1.56	0	9	4	20	14
S265	0	33	1	3.91	3.25	3.44	60	7	17	14	10
S266	0	29	0	2	3.5	3	60	2	20	9	4
S267	0	29	0	1.45	3.75	4	60	2	27	4	3
S268	1	30	0	2.36	3	4.67	70	6	28	9	6
S269	1	28	0	3.64	2.13	3	60	5	14	23	7
S270	1	32	0	4.55	2.63	3.67	72	18	22	25	17
S271	1	30	1	3.64	3.13	3.89	60	3	22	18	5
S272	1	29	0	3.09	2.13	3.67	60	5	22	12	6
S273	1	30	1	4.73	4.25	1.56		15	14	17	14
S274	0	29	0	1.82	3.88	4.56	50	4	32	4	8
S275	0	31	1	2.64	4.13	3.56	45	4	19	7	13
S276	1	28	0	4.09	2.5	3.22	90	10	18	18	12
S277	0	31	1	1.91	4.25	4.44	60	7	28	8	9
S278	0	29	1	3.64	3.13	3.89	65	15	22	16	9
S279	0	30	1	2.73	3.63	3.11	80	1	20	17	6
S280	0	31	1	1.27	3	4	50	0	25	10	3
S281	1	30	0	2.45	3.63	2.56	52	4	19	9	11
S282	0	30	1	3.55	3.63	3.56	50	5	23	14	11
S283	1	30	1	4.45	3	4	60	14	22	22	15
S284	0	31	1	1.82	3.63	3.78	60	1	26	5	7
S285	1	35	0	3.45	3	1.89	60	9	6	19	12
S286	0	31	0	1.45	4.75	4.11	50	0	27	5	5
S287	1	32	0	4.36	3.25	2.67	50	9	21	12	12
S288	1	29	1	4	3	3	60	12	18	15	15

## Sheet: VariablesDictionary
Variable	Portuguese_Dictionary	English_Dictionary
Participante	Código do participante	Participant code
Sexo	Sexo; 0 = masculino, 1 = feminino	Sex; 0 = male; 2 = female
Idade	Idade (anos)	Age (years)
Estado_Civil	Estado civil; 0 = não-casado/a e não morando com companheiro/a, 1 = casado/a ou morando com companheiro/a	Marital status; 0 = not married or cohabiting with significant other; 1 = married or cohabiting with significant other
Total_SE	Escore total na subescala Sofrimento Emocional do Questionário para residentes	Total score on the RQ's Emotional Distress subscale
Total_SCT	Escore total na subescala Satisfação com Carga de Trabalho do Questionário para residentes	Total score on the RQ's Workload Satisfaction subscale
Total_SAA	Escore total na subescala Satisfação com Ambiente de Aprendizado do Questionário para residentes	Total score on the RQ's Learning Environment Satisfaction subscale
HorasSemanais	Carga horária semanal reportada pelos residentes	Self-reported weekly duty hours
Total_PHQ	Escore total no PHQ-9	Total score on the PHQ-9
Total_COP	Escore total na subescala Condições Organizacionais Positivas do ISB	Total score on the BSI's Positive Organizational Conditions subscale
Total_CON	Escore total na subescala Condições Organizacionais Negativas do ISB	Total score on the BSI's Negative Organizational Conditions subscale
Total_EE_ISB	Escore total na subescala Exaustão Emocional do ISB	Total score on the BSI's Emotional Exhaustion subscale
